# Supplementary material for: Electromyographic analysis of the stomatognathic system of children with Molar-incisor hypomineralization
Source: PLoS One. 2023 Feb 24;18(2):e0277030. doi: 10.1371/journal.pone.0277030 (PMC9955966; doi:10.1371/journal.pone.0277030)
Supplement: S1 Raw data — (XLSX) [file pone.0277030.s001.xlsx]

## Sheet: Data
			Eletromyography data
Code	Age range		Rest				Right LATERALITY				Left LATERALITY				Protrusion				Chewing MMS				Chewing BIS
		BMI	RMS				RMS				RMS				RMS				INLTGRAL				INLTGRAL
			RM	LM	RT	LT	RM	LM	RT	LT	RM	LM	RT	LT	RM	LM	RT	LT	RM	LM	RT	LT	RM	LM	RT	LT
2	11	27.83	1.02158	0.712531	1.43374	1.76471	1.82	0.928747	0.731311	0.846485	1.49	0.867322	1.33261	0.654232	2.21583	0.990172	0.804984	0.609756	0.347715	1.41566	1.59273	1.38891	0.192936	1.253	1.26826	1.31705
3	7	22.91	0.116143	0.18	0.645242	0.202016	0.41	0.398857	0.515789	0.359274	1.07	0.206857	0.564327	0.286694	0.375785	0.433143	0.54152	0.360484	3.17402	1.00701	3.24532	0.649237	2.514	0.867581	1.53399	0.721541
7	9	31.2	0.109402	0.132787	0.823889	0.34619	10.17	0.24959	0.235789	0.317143	1.77	0.144262	0.221053	0.323333	0.675214	0.360246	0.234737	0.35	0.860228	2.0965	1.72788	1.44988	0.721171	1.24583	1.08185	1.03415
8	8	14.08	0.0454545	0.0300326	1.5135	0.186592	0.45	0.351469	0.193776	0.415642	0.84	0.361262	0.232365	0.26257	0.290135	0.0986942	0.460581	0.203911	0.341868	0.189821	0.231533	0.75921	0.676639	0.609811	0.348081	0.589542
9	10	15.87	0.0716628	0.0742782	0.964788	0.253055	1.62	0.134646	0.154511	0.165916	0.25	0.218898	0.140602	0.217363	0.1	0.134383	0.144361	0.171061	0.411963	1.78945	0.822673	1.26758	0.73373	1.02029	0.714727	1.12041
10	9	29.54	0.0767334	0.0935897	0.819892	0.111348	3.29	0.104615	0.19622	0.0914894	1.43	0.0933333	0.147079	0.143262	0.244992	0.197949	0.249485	0.116076	0.21065	0.892638	0.647425	0.552374	0.215198	0.76802	0.698858	0.681001
13	8	17.82	0.0416667	0.0643939	0.647059	0.106695	0.81	0.120265	0.424084	0.100628	0.34	0.304924	0.128534	0.101674	0.207031	0.176136	0.134031	0.103347	0.456257	0.398853	0.633152	0.964663	0.357065	0.96787	0.640166	0.958393
14	10	16.1	0.0349183	0.052959	0.659345	0.267327	3	0.0626707	0.317117	0.270297	2.71	0.0895296	0.77027	0.232673	0.114562	0.119272	2.14414	0.312871	1.46448	0.292086	6.05291	0.605041	0.658196	0.618968	1.62886	1.29916
15	9	13.77	0.039115	0.0730425	0.535511	0.178333	1.68	0.0524609	0.275229	0.103333	18.99	0.109843	0.122477	0.504762	1.10619	0.836689	0.674312	0.153333	0.632363	1.36822	0.603876	0.682392	0.119255	0.244009	0.943775	0.887376
16	10	26.76	0.0480475	0.123735	0.388309	0.139855	3.44	0.20856	0.230045	0.155435	0.6	0.173152	0.267713	0.153986	0.334465	0.55642	0.305381	0.183696	1.47784	1.26894	0.996451	0.770547	1.38946	0.898815	7.59291	0.702921
17	7	22.57	0.049537	0.0622177	0.796189	0.0578571	8.85	0.086653	0.0981586	0.058	5.93	0.110472	0.0685552	0.24	0.486111	0.585216	0.407932	0.134571	0.52351	0.786659	0.755947	0.533209	0.412633	0.798211	0.579089	0.727502
18	9	21.2	0.0935361	0.0866873	1.07901	0.109119	0.28	0.0981424	0.22619	0.151258	0.47	0.0879257	0.212381	0.104088	0.760456	0.399381	0.267143	0.120755	0.307205	1.86478	1.35503	2.42321	0.362782	2.15586	1.4703	2.35443
19	7	15.3	0.0158962	0.0339506	0.468216	0.120528	11.28	0.0282099	0.142455	0.121951	10.06	0.021358	0.101006	0.149797	0.22783	0.397531	0.129376	0.131911	0.49194	0.592678	0.654753	0.80832	0.431809	0.902139	0.560557	0.660429
20	7	16.43	0.020201	0.249319	0.0810248	0.131844	1.34	0.240327	0.0690815	0.139665	1.03	0.288828	0.0611902	0.174302	0.673367	0.553134	0.790427	0.702793	3.71309	0.537285	0.394068	4.0397	1.71699	0.39827	0.147501	1.70366
21	11	27.28	0.187075	0.23	0.813369	0.301718	0.18	0.279375	0.141702	0.195876	0.17	0.323125	0.14766	0.178007	0.77551	5.45625	0.149787	2.05842	0.727939	0.279692	0.556335	0.919876	0.203184	0.806486	0.814768	1.14313
22	9	26.27	0.122477	0.20303	0.603245	0.0774351	1.1	0.709091	0.0884393	0.0806818	0.31	0.763636	0.0682081	0.0730519	0.273853	0.648485	0.0807322	0.0725649	0.94157	0.661053	0.760603	0.569315	0.770592	0.751646	0.83474	0.627254
1	12	18.03	0.0162637	0.018658	0.871676	0.105808	1.15	0.0502165	0.160732	0.118434	0.93	0.0231602	0.133415	0.210101	0.056044	0.0961039	0.25122	0.129293	2.41129	2.50564	0.27546	0.324921	1.42473	1.52361	0.41305	0.318486
4	6	17.33	0.0865909	0.100256	0.8637	0.0848912	0.76	0.196164	0.111244	0.05621	0.28	0.232225	0.0841567	0.0633803	1.07955	0.249105	0.202726	0.065557	0.335543	0.379058	0.340279	0.25573	0.534637	0.40688	2.38356	0.346368
5	6	16.18	0.0189157	0.0395716	0.478011	0.0810417	0.92	0.0641488	0.0693262	0.08875	3.56	0.043743	0.0673759	0.185625	0.183735	0.142052	0.0673759	0.0927083	1.74537	0.523908	0.484612	4.36991	1.39882	3.29939	0.755021	4.60664
6	7	16.69	0.01925	0.0218848	0.879605	0.0202985	1.5	0.142932	0.251515	0.0244279	1.54	0.0189529	0.0592424	0.0364677	0.184	0.132984	0.184848	0.0383085	1.60147	2.22309	0.325815	0.0916698	2.01377	2.96771	0.197567	0.357756
11	8	18.07	0.285253	0.217763	1.30992	1.03836	1.61	0.934211	3.06548	0.964194	0.26	1.5	1.69643	1.09463	4.338	2.05263	1.58036	1.05115	0.556142	2.64772	1.46424	1.33014	0.134213	1.52835	1.04207	1.20703
12	7	16.12	0.427562	0.43364	0.985984	0.0884337	1.63	2.18134	0.321321	0.0990361	1.17	0.512484	0.375375	0.385542	7.95053	6.36005	0.110811	0.110602	0.423045	1.61904	1.49067	0.54059	0.173849	3.17805	3.0506	0.498655
63	7	12.21	0.0185276	0.04274	0.433495	0.098594	0.05	0.215457	0.244411	0.1078	0.27	0.0447307	0.202683	0.143526	0.571779	0.583138	0.107004	0.0928237	3.71483	0.350526	0.342472	0.258512	2.23737	0.244672	0.398135	0.364657
65	10	21.74	0.163415	0.449091	0.363879	1.23418	0.34	0.688182	0.710946	0.96072	0.28	0.896364	0.855473	1.51718	0.530488	1.19091	1.12646	1.05237	1.39646	1.45328	0.126363	1.09431	2.30294	1.13467	0.13677	1.093
69	8	17.5	0.0249184	0.0398892	0.62469	0.0638544	0.09	0.0436288	0.0973333	0.0600358	0.04	0.1759	0.101778	0.122222	0.143634	0.120637	0.0647407	0.0955197	1.04666	0.516749	0.654258	0.679747	1.38908	0.523469	0.779249	0.484315
70	10	18	0.101928	0.123889	0.822735	0.150582	0.11	0.158333	0.31377	0.188358	0.43	0.06375	0.104289	0.408955	0.609639	0.819444	0.186456	0.204776	0.701299	0.476522	0.444232	0.502333	1.21883	0.187207	0.758472	0.485845
2	6	20.8	0.0504702	0.0443067	0.118095	0.251908	0.12	0.248027	0.27381	0.229008	0.29	0.167982	0.145476	0.639313	0.184953	0.0721533	0.115238	0.162977	0.64035	0.595803	1.07591	1.17921	0.555513	0.300209	1.60635	0.574776
4	6	20.2	0.0707097	0.0539811	0.0856757	0.0652414	0.29	0.159244	0.147297	0.0766897	0.26	0.25641	0.11027	0.161379	0.206452	0.315789	0.115	0.0868966	0.798231	0.54712	0.598979	0.667184	0.288239	0.316971	0.377257	0.385502
5	7	16	0.0739896	0.125768	0.21733	0.137892	0.05	0.154374	0.331616	0.102279	0.18	0.458629	0.130445	0.45584	0.061658	0.124586	0.278689	0.129915	0.341443	0.659083	0.452122	0.714612	0.949423	0.71466	2.13785	0.372368
6	7	21.7	0.087389	0.0674115	0.0300746	0.125978	0.08	0.26257	0.0376866	0.139665	0.31	0.206704	0.0323881	0.196369	0.477798	0.627561	0.091791	0.166201	0.317095	0.458038	1.4352	0.519053	0.238115	0.510948	1.08544	0.566969
1	7	18.2	0.150877	0.0784854	0.139121	0.197442	0.25	0.24957	0.170549	0.204186	0.29	0.168503	0.114945	0.404651	0.25117	0.273666	0.12022	0.237209	0.739572	0.528538	1.45133	0.537652	0.525307	0.513339	1.55926	1.95722
3	11	37.1	0.278302	0.340748	0.125	0.152422	0.6	0.65723	0.212109	0.138177	0.34	0.440849	0.144531	0.287749	0.831132	0.896866	0.18125	0.14359	0.147649	1.18356	0.685725	0.601193	0.967738	0.959993	0.504852	0.471753
7	8	12.8	0.0436567	0.0402362	0.0842825	0.232527	0.04	0.0403937	0.094533	0.0758065	0.03	0.0309449	0.0765376	0.084543	0.0444776	0.0728346	0.0790433	0.0766129	3.31216	4.93912	0.449578	0.432349	3.27093	7.14485	0.466312	0.435397
8	10	16.1	0.075	0.0542636	0.10684	0.172881	0.23	0.0668605	0.202606	0.180932	0.1	0.117054	0.0977199	0.155932	0.330189	0.265504	0.319218	0.177542	0.463664	0.527141	0.582281	0.678751	0.363416	0.361523	3.49123	0.682376
10	7	23.3	0.164553	0.180899	0.410072	0.122586	0.16	0.488764	0.170144	0.0739875	0.47	0.22809	0.283813	0.116978	1.13833	1.03371	0.271583	0.0799065	0.956292	1.04402	0.525474	0.343546	0.556783	0.457788	0.346889	0.194574
71	8	15.7	0.0332898	0.0520107	0.0898925	0.0718475	0.05	0.0682306	0.122581	0.083871	0.09	0.119571	0.137634	0.0715543	0.159269	0.109115	0.135484	0.0759531	0.533352	0.748455	0.683409	0.586823	0.315603	0.586752	0.638372	0.675508
Code	Age range		Rest				Right LATERALITY				Left LATERALITY				Protrusion				Chewing MMS				Chewing BIS
		BMI	RMS				RMS				RMS				RMS				INTEGRAL				INLTGRAL
			RM	LM	RT	LT	RM	LM	RT	LT	RM	LM	RT	LT	RM	LM	RT	LT	RM	LM	RT	LT	RM	LM	RT	LT
1	10	23.37	0.21374	0.1	0.092	0.096817	0.254198	0.421182	0.348235	0.106101	0.758779	0.137685	0.118588	0.403183	0.70687	0.519704	0.101882	0.111671	1.01069	1.1515	0.629249	0.781252	0.91965	0.692866	0.494283	0.478345
5	9	18.59	0.0369483	0.0524064	0.073053	0.0827751	0.0350567	0.159002	0.0702492	0.0822967	0.125977	0.263815	0.0685358	0.104067	0.162673	0.165062	0.0666667	0.0763158	0.590994	0.269049	0.501572	0.447756	1.15092	0.370664	0.429163	0.594476
19	9	30.8	0.109016	0.214935	0.200287	0.116953	0.121311	0.200649	0.241834	0.12103	0.130738	0.238961	0.195129	0.201931	0.418033	0.383117	0.22235	0.12382	1.08276	0.880542	0.572866	0.510254	1.37612	0.844226	0.798552	0.471019
45	8	13.25	0.0750751	0.104488	0.190749	0.446721	0.0561562	0.0962298	0.197357	0.322131	0.0675676	0.070377	0.159031	0.268852	0.358859	0.35009	0.323348	0.243033	0.93827	0.725944	1.26056	1.06563	0.735798	0.762445	1.26596	0.829342
8	10	11.25	0.207778	0.0532062	0.0586995	0.0335238	0.206667	0.0582322	0.1471	0.0357143	0.189444	0.0629116	0.0601054	0.146667	3.09444	1.07279	0.615114	0.948571	1.73505	0.642533	0.43885	0.184938	0.922013	0.492447	0.37681	0.434084
2	9	25.45	0.0809651	0.0857143	0.118149	0.179125	0.0815013	0.193155	0.120641	0.131987	0.126005	0.143452	0.133096	0.20202	0.144236	0.174107	0.12669	0.134007	0.519903	0.691301	0.33939	0.356862	1.62407	0.290376	1.5207	0.226961
29	8	17.58	0.0261417	0.0272321	0.0614391	0.040211	0.03	0.350893	0.117159	0.0438453	0.429134	0.0366964	0.145018	0.124267	0.366142	0.285714	0.128782	0.0817116	1.19481	0.756549	1.12965	0.527048	0.961116	0.525786	0.646551	0.446265
5	9	18.59	0.0369483	0.0524064	0.073053	0.0827751	0.0350567	0.159002	0.0702492	0.0822967	0.125977	0.263815	0.0685358	0.104067	0.162673	0.165062	0.0666667	0.0763158	0.590994	0.269049	0.501572	0.447756	1.15092	0.370664	0.429163	0.594476
10	10	13.79	0.662252	0.267308	0.545455	0.15728	0.478808	1.55769	0.588745	0.10976	0.907285	0.282051	0.800866	0.2832	2.62914	0.961538	0.922078	0.1968	2.72432	2.89519	1.00255	0.328191	2.95519	1.82865	0.538977	0.182782
4	9	23.78	0.262585	0.0812652	0.117737	0.116107	0.836735	0.154988	0.182263	0.126846	0.585034	0.569343	0.117737	0.177517	0.795918	0.574209	0.124465	0.158389	5.80015	0.42394	0.450539	0.359421	0.750411	0.364205	0.335364	0.3471
25	8	21.97	0.105667	0.0421409	0.0853234	0.144952	0.115333	0.108672	0.335821	0.129327	0.256	0.0415989	0.0878109	0.166827	0.39	0.177507	0.105473	0.146394	0.78981	0.858538	0.642409	0.61523	0.75009	0.649733	0.409344	0.52201
25	8	21.97	0.105667	0.0421409	0.0853234	0.144952	0.115333	0.108672	0.335821	0.129327	0.256	0.0415989	0.0878109	0.166827	0.39	0.177507	0.105473	0.146394	0.78981	0.858538	0.642409	0.61523	0.75009	0.649733	0.409344	0.52201
51	7	15.73	0.0966387	0.058662	0.213855	0.083301	0.0670588	0.0838028	0.182229	0.0623301	0.212605	0.0534507	0.0986446	0.364078	0.222689	0.0816901	0.176205	0.103883	0.541867	0.767629	0.740038	0.648546	0.35737	0.450584	0.505488	0.406853
18	8	15.96	0.02125	0.0634043	0.110886	0.0534805	0.0208594	0.312766	0.100253	0.055348	0.0835937	0.135532	0.0979747	0.0594228	0.0573437	0.15766	0.104051	0.0560272	0.349479	0.656799	0.813255	0.41169	0.41691	0.992572	0.644577	0.419212
5	9	18.59	0.0369483	0.0524064	0.073053	0.0827751	0.0350567	0.159002	0.0702492	0.0822967	0.125977	0.263815	0.0685358	0.104067	0.162673	0.165062	0.0666667	0.0763158	0.590994	0.269049	0.501572	0.447756	1.15092	0.370664	0.429163	0.594476
2	9	25.45	0.0809651	0.0857143	0.118149	0.179125	0.0815013	0.193155	0.120641	0.131987	0.126005	0.143452	0.133096	0.20202	0.144236	0.174107	0.12669	0.134007	0.519903	0.691301	0.33939	0.356862	1.62407	0.290376	1.5207	0.226961
5	9	18.59	0.0369483	0.0524064	0.073053	0.0827751	0.0350567	0.159002	0.0702492	0.0822967	0.125977	0.263815	0.0685358	0.104067	0.162673	0.165062	0.0666667	0.0763158	0.590994	0.269049	0.501572	0.447756	1.15092	0.370664	0.429163	0.594476
51	7	15.73	0.0966387	0.058662	0.213855	0.083301	0.0670588	0.0838028	0.182229	0.0623301	0.212605	0.0534507	0.0986446	0.364078	0.222689	0.0816901	0.176205	0.103883	0.541867	0.767629	0.740038	0.648546	0.35737	0.450584	0.505488	0.406853
22	8	15.62	0.091502	0.237748	0.0971503	0.0528279	0.0940711	3.37748	0.0979275	0.0513839	0.381423	0.48543	0.088342	0.133574	0.247036	2.4106	0.0893782	0.0480144	0.686625	3.09061	0.790949	0.655034	0.65851	3.99181	0.803898	0.408499
28	8	17.33	0.0407837	0.0370892	0.0626834	0.0690346	0.0702467	0.225352	0.0767296	0.0757741	0.0857765	0.0401408	0.0672956	0.116393	0.119448	0.1027	0.0658281	0.0724954	0.720538	0.746483	0.72937	0.61818	0.525268	0.509815	0.414808	0.376358
46	9	18.76	0.34543	0.352875	0.281102	0.127	0.967742	3.25817	0.3	0.149	1.85484	0.427283	0.314173	0.29	4.0457	3.19053	0.316535	0.150333	0.294843	4.03508	0.972001	0.4979	0.285711	1.30239	1.09474	0.680688
28	8	17.33	0.0407837	0.0370892	0.0626834	0.0690346	0.0702467	0.225352	0.0767296	0.0757741	0.0857765	0.0401408	0.0672956	0.116393	0.119448	0.1027	0.0658281	0.0724954	0.720538	0.746483	0.72937	0.61818	0.525268	0.509815	0.414808	0.376358
8	10	11.25	0.207778	0.0532062	0.0586995	0.0335238	0.206667	0.0582322	0.1471	0.0357143	0.189444	0.0629116	0.0601054	0.146667	3.09444	1.07279	0.615114	0.948571	1.73505	0.642533	0.43885	0.184938	0.922013	0.492447	0.37681	0.434084
16	9	18.64	0.114286	0.0371871	0.108293	0.110041	1.27232	0.239571	0.787805	0.215164	0.71875	0.643623	0.463415	0.245902	0.747768	0.45888	0.258537	0.130328	0.438829	0.290527	0.312593	0.296223	0.620394	0.592863	0.330172	0.417207
26	8	17.28	0.0489443	0.0421182	0.190079	0.281754	0.725528	0.165148	2.65873	0.229474	0.287908	0.14532	0.0396825	0.317544	0.583493	0.198276	0.210317	0.221053	1.17312	0.366308	0.792907	0.845214	0.421831	0.584741	0.411173	0.57899
3	10	18.06	0.347392	0.457483	0.458333	0.243636	2.55272	1.85374	0.858333	0.234545	1.19867	0.511905	0.3825	0.272121	1.19867	3.02721	0.2775	0.216364	0.245651	1.97957	1.80274	1.60228	0.934007	2.63448	0.868056	1.47786
18	8	15.96	0.02125	0.0634043	0.110886	0.0534805	0.0208594	0.312766	0.100253	0.055348	0.0835937	0.135532	0.0979747	0.0594228	0.0573437	0.15766	0.104051	0.0560272	0.349479	0.656799	0.813255	0.41169	0.41691	0.992572	0.644577	0.419212
5	9	18.59	0.0369483	0.0524064	0.073053	0.0827751	0.0350567	0.159002	0.0702492	0.0822967	0.125977	0.263815	0.0685358	0.104067	0.162673	0.165062	0.0666667	0.0763158	0.590994	0.269049	0.501572	0.447756	1.15092	0.370664	0.429163	0.594476
25	8	21.97	0.105667	0.0421409	0.0853234	0.144952	0.115333	0.108672	0.335821	0.129327	0.256	0.0415989	0.0878109	0.166827	0.39	0.177507	0.105473	0.146394	0.78981	0.858538	0.642409	0.61523	0.75009	0.649733	0.409344	0.52201
18	8	15.96	0.02125	0.0634043	0.110886	0.0534805	0.0208594	0.312766	0.100253	0.055348	0.0835937	0.135532	0.0979747	0.0594228	0.0573437	0.15766	0.104051	0.0560272	0.349479	0.656799	0.813255	0.41169	0.41691	0.992572	0.644577	0.419212
25	8	21.97	0.105667	0.0421409	0.0853234	0.144952	0.115333	0.108672	0.335821	0.129327	0.256	0.0415989	0.0878109	0.166827	0.39	0.177507	0.105473	0.146394	0.78981	0.858538	0.642409	0.61523	0.75009	0.649733	0.409344	0.52201
51	7	15.73	0.0966387	0.058662	0.213855	0.083301	0.0670588	0.0838028	0.182229	0.0623301	0.212605	0.0534507	0.0986446	0.364078	0.222689	0.0816901	0.176205	0.103883	0.541867	0.767629	0.740038	0.648546	0.35737	0.450584	0.505488	0.406853
19	9	30.8	0.109016	0.214935	0.200287	0.116953	0.121311	0.200649	0.241834	0.12103	0.130738	0.238961	0.195129	0.201931	0.418033	0.383117	0.22235	0.12382	1.08276	0.880542	0.572866	0.510254	1.37612	0.844226	0.798552	0.471019
22	8	15.62	0.091502	0.237748	0.0971503	0.0528279	0.0940711	3.37748	0.0979275	0.0513839	0.381423	0.48543	0.088342	0.133574	0.247036	2.4106	0.0893782	0.0480144	0.686625	3.09061	0.790949	0.655034	0.65851	3.99181	0.803898	0.408499
28	8	17.33	0.0407837	0.0370892	0.0626834	0.0690346	0.0702467	0.225352	0.0767296	0.0757741	0.0857765	0.0401408	0.0672956	0.116393	0.119448	0.1027	0.0658281	0.0724954	0.720538	0.746483	0.72937	0.61818	0.525268	0.509815	0.414808	0.376358
5	9	18.59	0.0369483	0.0524064	0.073053	0.0827751	0.0350567	0.159002	0.0702492	0.0822967	0.125977	0.263815	0.0685358	0.104067	0.162673	0.165062	0.0666667	0.0763158	0.590994	0.269049	0.501572	0.447756	1.15092	0.370664	0.429163	0.594476
18	8	15.96	0.02125	0.0634043	0.110886	0.0534805	0.0208594	0.312766	0.100253	0.055348	0.0835937	0.135532	0.0979747	0.0594228	0.0573437	0.15766	0.104051	0.0560272	0.349479	0.656799	0.813255	0.41169	0.41691	0.992572	0.644577	0.419212
	AGE	BMI	REST				RIGHT LAT				LEFT LAT				PROTRUSION
			RMS				RMS				RMS				RMS
			RM	LM	RT	LT	RM	LM	RT	LT	RM	LM	RT	LT	RM	LM	RT	LT
1	10	23.37	0.21374	0.1	0.092	0.096817	0.254198	0.421182	0.348235	0.106101	0.758779	0.137685	0.118588	0.403183	0.70687	0.519704	0.101882	0.111671
2	9	25.45	0.0809651	0.0857143	0.118149	0.179125	0.0815013	0.193155	0.120641	0.131987	0.126005	0.143452	0.133096	0.20202	0.144236	0.174107	0.12669	0.134007
3	10	18.06	0.347392	0.457483	0.458333	0.243636	2.55272	1.85374	0.858333	0.234545	1.19867	0.511905	0.3825	0.272121	1.19867	3.02721	0.2775	0.216364
5	9	18.59	0.0369483	0.0524064	0.073053	0.0827751	0.0350567	0.159002	0.0702492	0.0822967	0.125977	0.263815	0.0685358	0.104067	0.162673	0.165062	0.0666667	0.0763158
10	10	13.79	0.662252	0.267308	0.545455	0.15728	0.478808	1.55769	0.588745	0.10976	0.907285	0.282051	0.800866	0.2832	2.62914	0.961538	0.922078	0.1968
11	10	10.97	0.358889	0.317532	1.05942	0.185714	0.363333	1.71429	0.713043	0.320879	2.21667	0.915584	1.75362	0.108571	0.683333	3.33766	0.842029	0.158022
16	9	18.64	0.114286	0.0371871	0.108293	0.110041	1.27232	0.239571	0.787805	0.215164	0.71875	0.643623	0.463415	0.245902	0.747768	0.45888	0.258537	0.130328
19	9	30.8	0.109016	0.214935	0.200287	0.116953	0.121311	0.200649	0.241834	0.12103	0.130738	0.238961	0.195129	0.201931	0.418033	0.383117	0.22235	0.12382
22	8	15.62	0.091502	0.237748	0.0971503	0.0528279	0.0940711	3.37748	0.0979275	0.0513839	0.381423	0.48543	0.088342	0.133574	0.247036	2.4106	0.0893782	0.0480144
25	8	21.97	0.105667	0.0421409	0.0853234	0.144952	0.115333	0.108672	0.335821	0.129327	0.256	0.0415989	0.0878109	0.166827	0.39	0.177507	0.105473	0.146394
46	9	18.76	0.34543	0.352875	0.281102	0.127	0.967742	3.25817	0.3	0.149	1.85484	0.427283	0.314173	0.29	4.0457	3.19053	0.316535	0.150333
47	9	17.12	0.0198473	0.0234752	0.0584375	0.095122	0.0651908	0.184397	0.0814062	0.0637398	0.231298	0.0480851	0.0832813	0.14374	0.177099	0.11844	0.0632812	0.063252
51	7	15.73	0.0966387	0.058662	0.213855	0.083301	0.0670588	0.0838028	0.182229	0.0623301	0.212605	0.0534507	0.0986446	0.364078	0.222689	0.0816901	0.176205	0.103883
4	9	23.78	0.262585	0.0812652	0.117737	0.116107	0.836735	0.154988	0.182263	0.126846	0.585034	0.569343	0.117737	0.177517	0.795918	0.574209	0.124465	0.158389
6	10	14.2	0.0731935	0.11	0.0984043	0.111443	0.421911	1.11333	0.869681	0.0927861	0.221911	0.200667	0.188564	0.507463	0.235431	1.11667	0.141223	0.114428
8	10	11.25	0.207778	0.0532062	0.0586995	0.0335238	0.206667	0.0582322	0.1471	0.0357143	0.189444	0.0629116	0.0601054	0.146667	3.09444	1.07279	0.615114	0.948571
18	8	15.96	0.02125	0.0634043	0.110886	0.0534805	0.0208594	0.312766	0.100253	0.055348	0.0835937	0.135532	0.0979747	0.0594228	0.0573437	0.15766	0.104051	0.0560272
26	8	17.28	0.0489443	0.0421182	0.190079	0.281754	0.725528	0.165148	2.65873	0.229474	0.287908	0.14532	0.0396825	0.317544	0.583493	0.198276	0.210317	0.221053
28	8	17.33	0.0407837	0.0370892	0.0626834	0.0690346	0.0702467	0.225352	0.0767296	0.0757741	0.0857765	0.0401408	0.0672956	0.116393	0.119448	0.1027	0.0658281	0.0724954
29	8	17.58	0.0261417	0.0272321	0.0614391	0.040211	0.03	0.350893	0.117159	0.0438453	0.429134	0.0366964	0.145018	0.124267	0.366142	0.285714	0.128782	0.0817116
45	8	13.25	0.0750751	0.104488	0.190749	0.446721	0.0561562	0.0962298	0.197357	0.322131	0.0675676	0.070377	0.159031	0.268852	0.358859	0.35009	0.323348	0.243033

## Sheet: Plan1
				rest							Right laterality							Left Laterality							PROTRUSION							Maximum contraction							Parafilm data							Chewing MMS
				RMS							RMS							RMS							RMS							RMS							RMS							INTEGRAL
				MD	ME	TD	TE	OD	OE	SH	MD	ME	TD	TE	OD	OE	SH	MD	ME	TD	TE	OD	OE	SH	MD	ME	TD	TE	OD	OE	SH	MD	ME	TD	TE	OD	OE	SH	MD	ME	TD	TE	OD	OE	SH	MD	ME	TD	TE
2	6	20.8	Leve	3.22	3.93	4.96	13.2	7.54	7.6	6.93	7.65	22	11.5	12	10.9	12.3	3.25	18.5	14.9	6.11	33.5	12.4	13.2	2.97	11.8	6.4	4.84	8.54	24	25.6	11.3	49.5	88.4	48.8	59.2	103	91.2	22.1	63.8	88.7	42	52.4	16.6	23.4	8.4	179.136	256.545	203.096	299.235
4	6	20.2	Leve	5.48	4	6.34	4.73	8.75	10.8	4.41	22.6	11.8	10.9	5.56	43.7	23.2	15.2	20.2	19	8.16	11.7	37.6	36.4	26.5	16	23.4	8.51	6.3	27.9	23	25	28.7	16.4	55.6	14.5	61.1	60.8	32.6	77.5	74.1	74	72.5	32.6	40.4	11.7	487.459	328.951	381.182	412.092
5	7	16	Leve	7.14	5.32	9.28	4.84	18.1	15.3	22.4	4.92	6.53	14.16	3.59	23.9	21.5	17.1	17.8	19.4	5.57	16	72.8	38.4	21.9	5.95	5.27	11.9	4.56	15.2	11.4	16.4	82.3	29.9	42	34.6	11.2	11.9	33	96.5	42.3	42.7	35.1	11.3	10.4	16.9	279.753	246.7	183.561	214.548
6	7	21.7	Leve	4.92	3.62	4.03	4.51	7.76	5.39	6.2	4.66	14.1	5.05	5	5.7	5.04	5.03	17.3	11.1	4.34	7.03	5.57	4.89	14.8	26.9	33.7	12.3	5.95	9.64	7.51	75.8	48.1	54.5	107	38.5	33	34.8	44.7	56.3	53.7	134	35.8	117	116	45.3	171.11	232.429	162.505	172.499
1	7	18.2	Severa	5.16	4.56	6.33	8.49	19.6	15.5	17.6	8.57	14.5	7.76	8.78	19	22.9	7.14	9.81	9.79	5.23	17.4	8.72	10.5	24.1	8.59	15.9	5.47	10.2	16.6	15.6	20.6	16.3	22.7	27.7	34.6	24.2	31.7	21.5	34.2	58.1	45.5	43	21.9	16.8	9.51	177.93	215.785	531.918	191.832
3	11	37.1	Severa	2.95	3.37	3.2	5.35	2.91	2.88	2.49	6.38	6.5	5.43	4.85	6.79	4.18	12.4	3.56	4.36	3.7	10.1	4.2	3.45	13.7	8.81	8.87	4.64	5.04	20.5	15.8	30.4	5.81	5.94	25.1	33.4	6.67	4.5	16.3	10.6	9.89	25.6	35.1	8.3	5.92	32	128.098	193.391	139.77	166.54
7	8	12.8	Severa	5.85	5.11	3.7	17.3	5.82	10.2	32.4	4.83	5.13	4.15	5.64	28.2	13.8	8.83	4.32	3.93	3.36	6.29	20.5	36.6	16.1	5.96	9.25	3.47	5.7	27.8	22.5	15.1	13.7	18.7	61.6	20	21.3	16.3	35.4	134	127	43.9	74.4	9.32	9.3	39.3	406.094	523.537	174.065	280.407
8	10	16.1	Severa	3.18	2.8	3.28	4.08	3.87	5.04	7.38	9.85	3.45	6.22	4.27	51.1	10.5	31.3	4.3	6.04	3	3.68	10.7	17.1	21.1	14	13.7	9.8	4.19	56.2	46.4	32.8	43.5	57.5	20.3	9.82	231	244	107	42.4	51.6	30.7	23.6	59.4	37	20.2	171.77	218.492	161.382	140.811
10	7	23.3	Severa	5.71	3.22	11.4	7.87	9.06	8.15	3.97	5.64	8.7	4.73	4.75	5.39	6.81	11.6	16.2	4.06	7.89	7.51	7.45	7.68	30.4	39.5	18.4	7.55	5.13	46.8	63	31.5	60.6	26.6	42.4	99.8	69.6	73.3	32.4	34.7	17.8	27.8	64.2	6.75	7.72	4.08	375.794	270.283	154.11	223.338
71	8	15.7	Severa	2.55	3.88	4.18	4.9	4.18	3.29	2.74	3.52	5.09	5.7	5.72	7.21	9.43	8.9	6.74	8.92	6.4	4.88	7.55	12.9	4.5	12.2	8.14	6.3	5.18	14.7	10.6	10.3	92.6	72.8	51.3	78.6	41.9	32.5	27.3	76.6	74.6	46.5	68.2	13	11.5	5.78	213.151	276.923	179.895	201.102
[truncated: 8 more columns]

## Sheet: Plan2
Data or normalization
rest
RM	CVM RM	RM Norm	LM	CVM LM	LM Norm	RT	CVM RT	RT Norm	LT	CVM LT	LT Norm
3.22	63.8	0.0504702	3.93	88.7	0.0443067	4.96	42	0.118095	13.2	52.4	0.251908
5.48	77.5	0.0707097	4	74.1	0.0539811	6.34	74	0.0856757	4.73	72.5	0.0652414
7.14	96.5	0.0739896	5.32	42.3	0.125768	9.28	42.7	0.21733	4.84	35.1	0.137892
4.92	56.3	0.087389	3.62	53.7	0.0674115	4.03	134	0.0300746	4.51	35.8	0.125978
5.16	34.2	0.150877	4.56	58.1	0.0784854	6.33	45.5	0.139121	8.49	43	0.197442
2.95	10.6	0.278302	3.37	9.89	0.340748	3.2	25.6	0.125	5.35	35.1	0.152422
5.85	134	0.0436567	5.11	127	0.0402362	3.7	43.9	0.0842825	17.3	74.4	0.232527
3.18	42.4	0.075	2.8	51.6	0.0542636	3.28	30.7	0.10684	4.08	23.6	0.172881
5.71	34.7	0.164553	3.22	17.8	0.180899	11.4	27.8	0.410072	7.87	64.2	0.122586
2.55	76.6	0.0332898	3.88	74.6	0.0520107	4.18	46.5	0.0898925	4.9	68.2	0.0718475
right laLTrailty
RM	CVM RM	RM Norm	LM	CVM LM	LM Norm	RT	CVM RT	RT Norm	LT	CVM LT	LT Norm
7.65	63.8	0.119906	22	88.7	0.248027	11.5	42	0.27381	12	52.4	0.229008
22.6	77.5	0.291613	11.8	74.1	0.159244	10.9	74	0.147297	5.56	72.5	0.0766897
4.92	96.5	0.0509845	6.53	42.3	0.154374	14.16	42.7	0.331616	3.59	35.1	0.102279
4.66	56.3	0.0827709	14.1	53.7	0.26257	5.05	134	0.0376866	5	35.8	0.139665
8.57	34.2	0.250585	14.5	58.1	0.24957	7.76	45.5	0.170549	8.78	43	0.204186
6.38	10.6	0.601887	6.5	9.89	0.65723	5.43	25.6	0.212109	4.85	35.1	0.138177
4.83	134	0.0360448	5.13	127	0.0403937	4.15	43.9	0.094533	5.64	74.4	0.0758065
9.85	42.4	0.232311	3.45	51.6	0.0668605	6.22	30.7	0.202606	4.27	23.6	0.180932
5.64	34.7	0.162536	8.7	17.8	0.488764	4.73	27.8	0.170144	4.75	64.2	0.0739875
3.52	76.6	0.045953	5.09	74.6	0.0682306	5.7	46.5	0.122581	5.72	68.2	0.083871
Left laLTrality
RM	CVM RM	RM Norm	LM	CVM LM	LM Norm	RT	CVM RT	RT Norm	LT	CVM LT	LT Norm
18.5	63.8	0.289969	14.9	88.7	0.167982	6.11	42	0.145476	33.5	52.4	0.639313
20.2	77.5	0.260645	19	74.1	0.25641	8.16	74	0.11027	11.7	72.5	0.161379
17.8	96.5	0.184456	19.4	42.3	0.458629	5.57	42.7	0.130445	16	35.1	0.45584
17.3	56.3	0.307282	11.1	53.7	0.206704	4.34	134	0.0323881	7.03	35.8	0.196369
9.81	34.2	0.286842	9.79	58.1	0.168503	5.23	45.5	0.114945	17.4	43	0.404651
3.56	10.6	0.335849	4.36	9.89	0.440849	3.7	25.6	0.144531	10.1	35.1	0.287749
4.32	134	0.0322388	3.93	127	0.0309449	3.36	43.9	0.0765376	6.29	74.4	0.084543
4.3	42.4	0.101415	6.04	51.6	0.117054	3	30.7	0.0977199	3.68	23.6	0.155932
16.2	34.7	0.466859	4.06	17.8	0.22809	7.89	27.8	0.283813	7.51	64.2	0.116978
6.74	76.6	0.0879896	8.92	74.6	0.119571	6.4	46.5	0.137634	4.88	68.2	0.0715543
Protrusion
RM	CVM RM	RM Norm	LM	CVM LM	LM Norm	RT	CVM RT	RT Norm	LT	CVM LT	LT Norm
11.8	63.8	0.184953	6.4	88.7	0.0721533	4.84	42	0.115238	8.54	52.4	0.162977
16	77.5	0.206452	23.4	74.1	0.315789	8.51	74	0.115	6.3	72.5	0.0868966
5.95	96.5	0.061658	5.27	42.3	0.124586	11.9	42.7	0.278689	4.56	35.1	0.129915
26.9	56.3	0.477798	33.7	53.7	0.627561	12.3	134	0.091791	5.95	35.8	0.166201
8.59	34.2	0.25117	15.9	58.1	0.273666	5.47	45.5	0.12022	10.2	43	0.237209
8.81	10.6	0.831132	8.87	9.89	0.896866	4.64	25.6	0.18125	5.04	35.1	0.14359
5.96	134	0.0444776	9.25	127	0.0728346	3.47	43.9	0.0790433	5.7	74.4	0.0766129
14	42.4	0.330189	13.7	51.6	0.265504	9.8	30.7	0.319218	4.19	23.6	0.177542
39.5	34.7	1.13833	18.4	17.8	1.03371	7.55	27.8	0.271583	5.13	64.2	0.0799065
12.2	76.6	0.159269	8.14	74.6	0.109115	6.3	46.5	0.135484	5.18	68.2	0.0759531

## Sheet: Plan3
Tabela para Normalização dos dados coletados de todos os músculos avaliados
Chewing MMS
RM	CVM RM	RM Norm	LM	CVM LM	LM Norm	RT	CVM RT	RT Norm	LT	CVM LT	LT Norm
179.136	279.747	0.64035	256.545	430.587	0.595803	203.096	188.766	1.07591	299.235	253.758	1.17921
487.459	610.674	0.798231	328.951	601.241	0.54712	381.182	636.386	0.598979	412.092	617.659	0.667184
279.753	819.326	0.341443	246.7	374.308	0.659083	183.561	405.999	0.452122	214.548	300.23	0.714612
171.11	539.617	0.317095	232.429	507.445	0.458038	162.505	113.228	1.4352	172.499	332.334	0.519053
177.93	240.585	0.739572	215.785	408.268	0.528538	531.918	366.503	1.45133	191.832	356.796	0.537652
128.098	867.584	0.147649	193.391	163.398	1.18356	139.77	203.828	0.685725	166.54	277.016	0.601193
406.094	122.607	3.31216	523.537	105.998	4.93912	174.065	387.174	0.449578	280.407	648.567	0.432349
171.77	370.462	0.463664	218.492	414.485	0.527141	161.382	277.155	0.582281	140.811	207.456	0.678751
375.794	392.97	0.956292	270.283	258.886	1.04402	154.11	293.278	0.525474	223.338	650.097	0.343546
213.151	399.644	0.533352	276.923	369.993	0.748455	179.895	263.232	0.683409	201.102	342.696	0.586823
Chewing BIS
RM	CVM RM	RM Norm	LM	CVM LM	LM Norm	RT	CVM RT	RT Norm	LT	CVM LT	LT Norm
155.403	279.747	0.555513	129.266	430.587	0.300209	303.224	188.766	1.60635	145.854	253.758	0.574776
176.02	610.674	0.288239	190.576	601.241	0.316971	240.081	636.386	0.377257	238.109	617.659	0.385502
777.887	819.326	0.949423	267.503	374.308	0.71466	867.966	405.999	2.13785	111.796	300.23	0.372368
128.491	539.617	0.238115	259.278	507.445	0.510948	122.902	113.228	1.08544	188.423	332.334	0.566969
126.381	240.585	0.525307	209.58	408.268	0.513339	571.473	366.503	1.55926	698.329	356.796	1.95722
839.594	867.584	0.967738	156.861	163.398	0.959993	102.903	203.828	0.504852	130.683	277.016	0.471753
401.039	122.607	3.27093	757.34	105.998	7.14485	180.544	387.174	0.466312	282.384	648.567	0.435397
134.632	370.462	0.363416	149.846	414.485	0.361523	967.612	277.155	3.49123	141.563	207.456	0.682376
218.799	392.97	0.556783	118.515	258.886	0.457788	101.735	293.278	0.346889	126.492	650.097	0.194574
126.129	399.644	0.315603	217.094	369.993	0.586752	168.04	263.232	0.638372	231.494	342.696	0.675508
